# Supplementary material for: The Synechocystis sp. PCC 6803 Genome Encodes Up to Four 2-Phosphoglycolate Phosphatases
Source: Front Plant Sci. 2018 Nov 27;9:1718. doi: 10.3389/fpls.2018.01718 (PMC6278635; doi:10.3389/fpls.2018.01718)
Supplement: Supplementary file 2 [file Table_1.XLSX]

## Sheet: Sheet1
								Average metabolite ratios (Sample/WT)									Standard error									Metabolite ratios (Sample/WT)
																										Chromatogram identifier
																										14251mf_12	14251mf_20	14251mf_5	14251mf_13	14251mf_21	14251mf_6	14251mf_14	14251mf_22	14251mf_7	14251mf_23	14251mf_8	14251mf_16	14251mf_24	14251mf_9	14251mf_17	14251mf_25	14251mf_10	14251mf_18	14251mf_26	14251mf_11	14251mf_19	14251mf_27
Metabolite	Analyte	MPIMP Identifier (refer to http://gmd.mpimp-golm.mpg.de/search.aspx for further information)	Expected Retention Index (RI)	Time Deviation (of expected RI)	Number of Matching Fragments	Match Value (best match 1000)		WT 1	sll1349	WT 2	slr1762_slr0586	slr1762_sll1349	WT 3	sll1349_slr0458	slr1762_slr0586_sll1349		WT 1	sll1349	WT 2	slr1762_slr0586	slr1762_sll1349	WT 3	sll1349_slr0458	slr1762_slr0586_sll1349		WT 1	WT 1	sll1349	sll1349	sll1349	WT 2	WT 2	WT 2	slr1762_slr0586	slr1762_slr0586	slr1762_sll1349	slr1762_sll1349	slr1762_sll1349	WT 3	WT 3	WT 3	sll1349_slr0458	sll1349_slr0458	sll1349_slr0458	slr1762_slr0586_sll1349	slr1762_slr0586_sll1349	slr1762_slr0586_sll1349
Acids
Lactic acid**	Lactic acid, DL- (2TMS)	A105001-101	1044.41	0.962266	9	993		1	1.59328	1	1.07732	1.27493	1	0.777248	0.766601		0.131935	0.184646	0.177351	0.0911867	0.505452	0.30403	0.158328	0.188327		1.13194	0.868065	1.36197	1.45962	1.95824	0.806422	0.839387	1.35419	1.1685	0.98613	0.843151	2.28241	0.699216	0.90492	0.527422	1.56766	1.09054	0.660464	0.580739	1.09044	0.771254	0.438107
Glycolic acid**	Glycolic acid (2TMS)	A106002-101	1061.93	0.657294	3	993		1	1.04405	1	1.09912	1.09154	1	1.15137	0.977696		0.223944	0.0680708	0.0382256	0.0564595	0.0269305	0.0231716	0.157268	0.108335		1.22394	0.776056	0.907974	1.11573	1.10845	0.942393	1.07233	0.985276	1.04266	1.15558	1.09424	1.0436	1.13677	0.987766	1.04483	0.967406	1.46423	0.966874	1.02301	0.763078	1.11077	1.05924
Benzoic acid**	Benzoic acid, (1TMS)	A128003-101	1251.31	0.0831129	3	996		1	1.09274	1	0.702357	0.895664	1	0.795916	0.999756		0.0166131	0.0964018	0.127305	0.0685122	0.095276	0.16747	0.0383587	0.179831		1.01661	0.983387	1.01605	1.28428	0.977893	1.24469	0.938599	0.816709	0.633845	0.770869	0.846901	0.760517	1.07957	1.33425	0.851488	0.814262	0.740248	0.869466	0.778036	0.653522	1.08856	1.25719
Succinic acid	Succinic acid (2TMS)	A134001-101	1310.36	0.151104	6	943		1	2.05175	1	0.71551	0.525293	1	1.33648	1.36421		0.0366824	0.385049	0.127646	0.187758	0.238282	0.194621	0.272788	0.220417		0.963318	1.03668	1.28166	2.43445	2.43915	1.06816	0.752857	1.17899	0.527752	0.903268	0.0520823	0.810769	0.713028	1.38735	0.83949	0.773157	1.62891	1.58914	0.791389	1.33564	1.75947	0.997527
Malic acid	Malic acid (3TMS)	A149001-101	1478.99	0.13658	17	984		1	2.09869	1	0.719658	0.753963	1	0.26935	0.780319		0.0380822	0.22955	0.139965	0.0111938	0.166285	0.249699	0.0501349	0.0762817		1.03808	0.961918	1.7089	2.50365	2.08354	0.739001	1.04286	1.21813	0.708464	0.730852	0.465098	1.04112	0.755674	1.49798	0.783536	0.718481	0.20308	0.367652	0.237317	0.786646	0.909165	0.645145
Glutaric acid, 2-oxo-	Glutaric acid, 2-oxo- (1MEOX) (2TMS) MP	A158004-101	1572.85	0.123979	44	991		1	1.82337	1	0.631004	0.804412	1	0.997573	1.61548		0.0049261	0.291131	0.209747	0.000329825	0.127602	0.0540698	0.0592461	0.235564		0.995074	1.00493	1.71377	2.37341	1.38293	0.731296	0.855371	1.41333	0.630674	0.631334	0.574651	1.01549	0.823095	0.906104	1.09341	1.00049	0.956963	1.11428	0.921476	2.07937	1.45479	1.31228
Isocitric acid (Citric acid)***	Isocitric acid (4TMS)	A182003-101	1805.4	0.0642517	8	997		1	2.91841	1	1.20589	0.765017	1	0.547274	0.75586		0.0327958	0.233105	0.125859	0.0670149	0.213449	0.277769	0.0211716	0.0638303		0.967204	1.0328	2.73632	3.38114	2.63778	0.74903	1.1087	1.14227	1.13887	1.2729	0.338136	0.975239	0.981677	1.5528	0.771292	0.675906	0.546508	0.584321	0.510993	0.883236	0.684788	0.699557
Amino Acids
Valine	Valine (2TMS)	A122001-101	1207.1	0.120123	3	999		1	1.69808	1	0.072064	0.787549	1	1.63763	1.10734		0.0579811	0.267663	0.12493	0.0512927	0.116116	0.0915673	0.274055	0.144714		1.05798	0.942019	1.17195	2.04672	1.87557	0.944971	0.816444	1.23859	0.123357	0.0207713	0.56487	0.955977	0.8418	1.11718	1.06329	0.819527	2.18077	1.42983	1.30229	0.855376	1.35666	1.10998
Isoleucine	Isoleucine (2TMS)	A132002-101	1286.69	0.0777188	5	989		1	2.02799	1	0.510314	0.689215	1	1.33514	0.571291		0.0975112	0.224937	0.189075	0.107	0.0702455	0.140314	0.123529	0.137734		1.09751	0.902489	1.72141	2.4664	1.89615	0.675291	0.99451	1.3302	0.617314	0.403314	0.548727	0.758648	0.760269	1.27225	0.922812	0.804938	1.5815	1.1958	1.22813	0.35708	0.828388	0.528403
Glycine	Glycine (3TMS)	A133001-101	1302.5	0.0514395	12	996		1	1.9928	1	0.541968	0.715542	1	1.44476	1.07021		0.138757	0.419614	0.0210338	0.149227	0.182458	0.0462971	0.246936	0.161191		1.13876	0.861243	1.46865	1.68727	2.82248	1.03998	0.968674	0.991346	0.691195	0.39274	0.535352	1.08045	0.530824	1.05344	1.03877	0.907794	1.90932	1.35764	1.06733	0.784311	1.34217	1.08413
Serine	Serine (3TMS)	A138001-101	1351.33	0.185003	10	997		1	1.15901	1	0.884641	0.96359	1	1.54464	1.28861		0.0758324	0.0995659	0.109759	0.129212	0.126887	0.0400503	0.081829	0.0501635		1.07583	0.924168	1.01283	1.3492	1.11499	0.812914	0.994093	1.19299	1.01385	0.75543	0.710252	1.10313	1.07738	1.07475	0.937704	0.987543	1.70827	1.46019	1.46546	1.38882	1.24261	1.23439
Threonine	Threonine (3TMS)	A140001-101	1377.23	0.198224	14	995		1	1.0797	1	0.835749	0.97944	1	1.58414	1.00744		0.00202369	0.162326	0.152451	0.0542614	0.174936	0.0488893	0.278599	0.0584048		0.997976	1.00202	0.785818	1.34611	1.10717	0.749326	0.975017	1.27566	0.781488	0.89001	0.679198	1.28512	0.974003	1.09654	0.938296	0.965164	2.12116	1.44431	1.18695	1.03406	1.09263	0.895636
Alanine, beta-	Alanine, beta- (3TMS)	A144001-101	1424.05	0.193111	6	989		1	1.20629	1	0.319859	0.438104	1	1.75347	0.563241		0.0335028	0.146463	0.132069	0.065817	0.132433	0.0839785	0.234831	0.0777109		0.966497	1.0335	1.0602	1.49922	1.05945	0.844004	0.893402	1.26259	0.254042	0.385676	0.173368	0.563293	0.577652	1.16057	0.962362	0.877063	2.20876	1.62565	1.42599	0.436516	0.70453	0.548677
Aspartic acid	Aspartic acid (3TMS)	A152002-101	1510.94	0.0390485	10	997		1	3.86624	1	0.757521	1.02356	1	0.746967	1.02641		0.0241827	0.421321	0.0963651	0.178106	0.194878	0.258613	0.0668596	0.157816		1.02418	0.975817	3.02864	4.36478	4.20529	0.829607	1.16319	1.0072	0.935627	0.579415	0.655165	1.09756	1.31797	1.45855	0.977958	0.563497	0.864877	0.63339	0.742634	1.11588	1.24381	0.719543
Glutamine (Pyroglutamic acid, Glutamic acid)***	Pyroglutamic acid (2TMS)	A153002-101	1521.72	0.0624294	37	999		1	1.62427	1	0.756933	0.661606	1	0.626898	1.17852		0.00372822	0.159837	0.195956	0.0494397	0.201992	0.158026	0.0200995	0.207796		0.996272	1.00373	1.43801	1.9424	1.49241	0.673454	0.975597	1.35095	0.707493	0.806372	0.263333	0.919358	0.802128	1.28678	0.971653	0.741567	0.643378	0.650411	0.586904	1.53779	1.17981	0.817963
Glutamic acid	Glutamic acid (3TMS)	A163001-101	1614.59	0.0291096	50	996		1	2.03262	1	0.629034	0.511712	1	0.386118	1.14589		0.0828093	0.202536	0.265172	0.00633198	0.261347	0.253109	0.0286252	0.145569		0.917191	1.08281	2.06934	2.36363	1.66491	0.543833	0.993814	1.46235	0.622702	0.635366	n. d.	0.859869	0.675268	1.49664	0.836538	0.666818	0.437984	0.381178	0.339193	1.42327	1.08378	0.930612
Lysine	Lysine (4TMS)	A192003-101	1913.61	0.250312	15	974		1	1.04949	1	0.85351	0.640473	1	1.27561	0.63652		0.0798445	0.107498	0.0621335	0.0407114	0.173617	0.09602	0.230994	0.0712637		0.920156	1.07984	0.901735	1.25862	0.988118	0.895748	0.993557	1.1107	0.812798	0.894221	0.316366	0.910438	0.694615	1.18628	0.866422	0.947301	1.72971	0.974939	1.12218	0.525803	0.769608	0.614149
N- Compounds
Ethanolamine	Ethanolamine (3TMS)	A128002-101	1260.11	0.155542	17	997		1	0.889331	1	0.919083	1.01011	1	0.907903	0.83398		0.0172742	0.0900138	0.0395421	0.100839	0.044466	0.0724738	0.0504222	0.0841062		0.982726	1.01727	0.724139	1.0339	0.909949	1.04266	1.03634	0.921	0.818244	1.01992	1.06894	1.03846	0.922939	1.1441	0.941517	0.914385	0.974889	0.939692	0.809127	0.66594	0.924597	0.911403
Pyridine, 2,3-dihydroxy-	Pyridine, 2,3-dihydroxy- (2TMS)	A131006-101	1312.64	0.0571368	3	980		1	1.12059	1	0.809557	0.847014	1	0.936585	0.897249		0.118221	0.0992044	0.0113624	0.00985248	0.0400293	0.0253527	0.0989162	0.0731551		1.11822	0.881779	0.928155	1.25865	1.17496	1.01843	1.0023	0.979272	0.799705	0.81941	0.912578	0.774445	0.854018	1.03803	0.951943	1.01002	0.938718	1.10684	0.764201	0.755417	0.999274	0.937057
Uracil	Uracil (2TMS)	A136001-101	1335.93	0.164679	5	992		1	0.93202	1	1.01981	1.21931	1	0.915383	1.06006		0.0424817	0.109066	0.0539258	0.00580911	0.29068	0.180578	0.0680616	0.204868		1.04248	0.957518	0.715408	1.06259	1.01806	0.94005	0.952332	1.10762	1.014	1.02562	1.79722	0.875617	0.985079	0.753998	1.35199	0.894009	0.984117	0.982771	0.779262	0.695649	1.40449	1.08006
Phosphates
Phosphoric acid	Phosphoric acid (3TMS)	A129001-101	1262.42	0.0380222	44	996		1	0.799855	1	0.79746	0.927794	1	1.23823	1.01094		0.0134482	0.166951	0.180378	0.0641073	0.0115097	0.09328	0.158849	0.12604		1.01345	0.986552	0.604459	1.13204	0.663068	0.751942	0.897183	1.35088	0.733353	0.861567	0.910683	0.949685	0.923014	1.16426	0.994468	0.841271	1.53771	1.18031	0.996666	0.84274	1.25764	0.932427
Glycolic acid-2-phosphate	Glycolic acid-2-phosphate (3TMS)	A157011-101	1590.23	0.0345862	11	982		1	0.84155	1	1.64598	2.09758	1	0.943745	1.45388		0.144407	0.024441	0.122738	0.0379283	0.0927684	0.0870064	0.0977663	0.142083		0.855593	1.14441	0.803661	0.887242	0.833747	0.769836	1.04118	1.18899	1.68391	1.60805	2.17427	2.20554	1.91292	0.866872	1.16361	0.969518	1.00366	0.752597	1.07498	1.6824	1.4859	1.19334
Phosphoenolpyruvic acid	Phosphoenolpyruvic acid (3TMS)	A159005-101	1593.37	0.0433044	18	970		1	1.38786	1	0.846528	0.924672	1	0.923642	0.968617		0.100529	0.081499	0.0271494	0.0347372	0.156006	0.0607463	0.0822529	0.0788114		0.899471	1.10053	1.25526	1.53625	1.37205	0.976528	0.969332	1.05414	0.811791	0.881265	0.630754	1.16231	0.980947	1.1138	0.906258	0.97994	1.08778	0.832097	0.851046	1.08957	0.995672	0.82061
Glycerol-3-phosphate	Glycerol-3-phosphate (4TMS)	A177002-101	1750.51	0.106255	3	975		1	1.07191	1	0.232073	0.414747	1	0.814848	1.65816		0.0392286	0.102375	0.151697	0.0437581	0.133664	0.0983058	0.0195152	0.134463		0.960771	1.03923	0.932252	1.27141	1.01208	1.25682	0.731699	1.01148	0.188315	0.275831	0.15045	0.51213	0.58166	0.851904	1.18604	0.962053	0.835262	0.775831	0.833449	1.92326	1.56476	1.48647
Glyceric acid-2-phosphate	Glyceric acid-2-phosphate (4TMS)	A179005-101	1766.25	0.039632	14	995		1	1.34457	1	0.739255	0.787949	1	0.904701	0.95106		0.0212478	0.0625528	0.0641695	0.0881208	0.132752	0.0397213	0.0772913	0.090484		1.02125	0.978752	1.41083	1.40334	1.21954	0.934118	0.937558	1.12832	0.651134	0.827375	0.524503	0.89111	0.948236	1.07388	0.988351	0.937769	1.04611	0.779913	0.888085	1.09601	0.97242	0.784753
Glyceric acid-3-phosphate	Glyceric acid-3-phosphate (4TMS)	A181003-101	1791.68	0.0719995	48	996		1	1.10888	1	0.889892	0.906763	1	1.10913	1.07827		3.58101e-05	0.0479759	0.0785928	0.13812	0.197115	0.0653523	0.111477	0.164937		0.999964	1.00004	1.06964	1.20433	1.05267	0.848674	1.03884	1.11248	0.751772	1.02801	0.512741	1.09269	1.11486	1.13004	0.923591	0.946368	1.30893	1.09491	0.923543	1.39626	0.995258	0.843292
Glucose-6-phosphate	Glucose-6-phosphate (1MEOX) (6TMS) MP	A233002-101	2307.34	0.0983817	5	983		1	n. d.	n. d.	n. d.	n. d.	1	1.24961	0.911737		0.200316	n. d.	n. d.	n. d.	n. d.	0.603521	0.56103	0.382399		1.20032	0.799684	n. d.	n. d.	n. d.	1	n. d.	n. d.	1.728	n. d.	3.80128	n. d.	0.935282	2.20689	0.380226	0.412879	2.36358	0.809132	0.576124	1.66893	0.439953	0.626331
Sugars
Ribose	Ribose (1MEOX) (4TMS) MP	A168002-101	1665.99	0.0870353	3	996		1	0.951175	1	1.06901	1.01743	1	1.11104	0.794448		0.0140006	0.0889929	0.0587184	0.058306	0.0568087	0.0993463	0.0525212	0.0154047		1.014	0.985999	0.826332	1.12346	0.903734	0.886455	1.03081	1.08274	1.01071	1.12732	0.9212	1.01323	1.11786	1.13537	1.05827	0.806358	1.17407	1.1523	1.00675	0.816705	0.80177	0.76487
Galactose	Galactose (1MEOX) (5TMS) MP	A188001-101	1876.07	0.0314487	3	991		1	1.01064	1	0.901127	0.84064	1	0.895278	0.791007		0.0262291	0.057571	0.0293905	0.0283186	0.0537473	0.0596697	0.0400367	0.0253027		1.02623	0.973771	0.939522	0.96777	1.12462	1.05715	0.983316	0.959529	0.872809	0.929446	0.740695	0.85634	0.924884	1.10554	0.995478	0.898984	0.926331	0.94367	0.815833	0.752347	0.838617	0.782057
Glucopyranose	Glucopyranose, D- (5TMS)	A198006-101	1959.24	0.0872787	5	997		1	0.938171	1	1.19052	1.01113	1	1.07412	0.91196		0.0429059	0.112554	0.0511295	0.00533582	0.0363103	0.0497741	0.0212444	0.0761974		0.957094	1.04291	0.736276	1.12534	0.952897	0.902017	1.02365	1.07433	1.18519	1.19586	0.994079	1.08079	0.958523	1.06497	1.03284	0.902195	1.05545	1.11651	1.0504	1.04069	0.918223	0.776962
Sucrose	Sucrose (8TMS)	A264001-101	2622.87	0.0716772	93	986		1	0.513532	1	1.23988	0.772864	1	0.268638	0.76997		0.0139913	0.106559	0.194889	0.00796156	0.143093	0.133606	0.21509	0.385939		1.01399	0.986009	0.331512	0.70054	0.508543	0.63527	1.06331	1.30142	1.24784	1.23192	0.487248	0.931318	0.900026	n. d.	1.16363	0.836367	-0.0184044	0.689641	0.134678	1.53946	0.437788	0.332665
Trehalose, alpha,alpha'-	Trehalose, alpha,alpha'-, D- (8TMS)	A274002-101	2726.3	0.142317	29	944		1	0.409409	1	n. d.	n. d.	1	2.35952	1.07835		0.253611	0.211646	0.328673	n. d.	n. d.	0.254622	0.696406	0.124986		0.746389	1.25361	n. d.	0.707225	0.521003	1.65424	0.617597	0.728163	n. d.	n. d.	n. d.	n. d.	n. d.	0.490785	1.24985	1.25936	3.74576	1.54939	1.7834	0.828392	1.20596	1.20069
Polyhydroxy Acids
Glyceric acid	Glyceric acid (3TMS)	A135003-101	1319.94	0.0568208	15	989		1	0.74118	1	0.043921	0.126732	1	0.932009	1.0297		0.0690081	0.167645	0.197878	0.043921	0.031426	0.0145808	0.0496974	0.115791		0.930992	1.06901	0.443533	0.756325	1.02368	1.34421	0.997022	0.658763	n. d.	0.0878421	0.0727241	0.125894	0.181577	0.970839	1.01467	1.01449	0.989156	0.973864	0.833007	0.802324	1.18143	1.10535
Erythronic acid	Erythronic acid (4TMS)	A154001-101	1528.56	0.0111216	4	994		1	1.12478	1	1.07463	0.783387	1	1.03803	0.786408		0.0185521	0.112614	0.0754242	0.0869729	0.133192	0.13133	0.0881617	0.0701976		0.981448	1.01855	0.904392	1.27519	1.19476	0.876533	1.13679	0.986677	0.987655	1.1616	0.51717	0.908342	0.92465	1.22303	1.00864	0.768336	1.21407	0.941336	0.958679	0.899864	0.801296	0.658064
Gluconic acid-1,5-lactone	Gluconic acid-1,5-lactone (4TMS)	A189008-101	1871.9	0.0288477	14	991		1	0.953946	1	1.06106	1.02845	1	1.07325	1.06846		0.0698453	0.0654682	0.055608	0.0121695	0.0560643	0.0253395	0.0265095	0.0423838		1.06985	0.930155	0.823328	1.01135	1.02716	0.936834	1.11086	0.952309	1.07323	1.04889	0.968582	0.976283	1.14049	1.04716	0.992497	0.960346	1.12466	1.05879	1.03631	1.12684	1.0925	0.986043
Gluconic acid-1,4-lactone	Gluconic acid-1,4-lactone (4TMS)	A189013-101	1883.55	0.0169892	5	995		1	0.955137	1	0.904222	0.936661	1	0.910658	0.704401		0.000554369	0.0950034	0.102253	0.105487	0.0400953	0.0883897	0.074292	0.0409371		0.999446	1.00055	0.768888	1.08083	1.0157	0.806746	1.03869	1.15456	1.00971	0.798735	0.861825	0.949128	0.99903	1.15544	0.995198	0.849362	1.02735	0.931973	0.772654	0.632937	0.774733	0.705534
Polyols
Glycerol	Glycerol (3TMS)	A129003-101	1262.29	0.171118	25	999		1	0.886215	1	0.9603	1.71938	1	0.6451	0.793277		0.107787	0.109136	0.0253754	0.0890463	0.0933045	0.171269	0.0398947	0.0904428		1.10779	0.892213	0.668012	0.990508	1.00012	0.986606	1.04909	0.964304	0.871254	1.04935	1.74211	1.86843	1.54762	1.33358	0.900619	0.765804	0.57259	0.652521	0.71019	0.612644	0.891874	0.875313
Erythritol	Erythritol (4TMS)	A150002-101	1493.27	0.112505	11	937		1	0.99186	1	0.981702	1.06543	1	1.00313	0.980865		0.0175628	0.0928109	0.0288447	0.0713079	0.0452922	0.0488055	0.045666	0.0646414		1.01756	0.982437	0.810252	1.11591	1.04941	0.964201	1.05708	0.978722	0.910394	1.05301	0.975079	1.11626	1.10494	1.06445	1.03126	0.904288	1.09446	0.956521	0.958424	1.03697	1.05368	0.851943
Fatty Acids**
Nonanoic acid	Nonanoic acid (1TMS)	A138003-101	1360.69	0.255018	4	998		1	0.851311	1	0.9103	0.973688	1	0.830368	0.81183		0.106401	0.10885	0.0542823	0.166311	0.0329877	0.159046	0.0308955	0.107924		1.1064	0.893599	0.638706	0.998165	0.917063	1.09561	0.996739	0.907653	0.743988	1.07661	0.965419	1.03451	0.921136	1.31691	0.86525	0.817838	0.828265	0.884901	0.777938	0.601533	0.959101	0.874855
Tetradecanoic acid	Tetradecanoic acid (1TMS)	A185004-101	1845.77	0.0904771	7	993		1	0.968778	1	1.04076	1.10816	1	1.07664	0.972703		0.15593	0.0627616	0.0414814	0.00927114	0.0331593	0.0246911	0.0636386	0.0450663		1.15593	0.84407	0.853208	0.98414	1.06899	0.983643	1.07862	0.937741	1.03149	1.05004	1.12247	1.04492	1.15708	0.959923	0.995052	1.04503	1.2036	1.02095	1.00538	0.908493	1.05959	0.950028
Hexadecanoic acid	Hexadecanoic acid (1TMS)	A205001-101	2046.19	0.0474052	26	992		1	0.854224	1	0.972558	0.957828	1	1.12721	0.867076		0.0109055	0.0524477	0.0338824	0.0120883	0.0256202	0.0551486	0.0757728	0.0838508		0.989094	1.01091	0.750822	0.890649	0.921201	0.961528	1.06755	0.970924	0.984647	0.96047	0.960292	1.00092	0.912271	1.106	0.920602	0.973397	1.27743	1.06941	1.03478	0.699459	0.955481	0.946289
Octadecanoic acid	Octadecanoic acid (1TMS)	A225002-101	2243.48	0.0463566	28	997		1	1.01072	1	0.923228	0.887148	1	1.06517	0.86844		0.0981394	0.00554054	0.0567763	0.0342487	0.0160925	0.0264431	0.0999801	0.0726245		0.901861	1.09814	1.00447	1.02177	1.00592	1.10706	0.979257	0.913687	0.888979	0.957476	0.864124	0.879183	0.918136	0.949715	1.01096	1.03933	1.26174	0.998594	0.935161	0.723673	0.930586	0.951062
MSTs
NA	NA	A142003-101	1401.04	0.218409	19	997		1	1.05581	1	0.917196	0.871248	1	0.831787	1.06617		0.00721786	0.167726	0.0967798	0.0324524	0.0914287	0.0604064	0.0995694	0.0714354		1.00722	0.992782	0.791344	1.36676	1.00934	0.813821	1.04724	1.13894	0.884743	0.949648	0.702302	1.01631	0.895136	1.09914	1.01022	0.890639	0.988463	0.859901	0.646999	1.20898	0.99118	0.998348
NA	NA	A143003-101	1420.25	0.247844	17	999		1	1.08602	1	1.02205	0.852245	1	0.994409	0.936688		0.0993936	0.0544049	0.0376269	0.0382088	0.018481	0.0189325	0.0424175	0.0398464		0.900606	1.09939	1.02734	1.19472	1.03601	1.07157	0.984362	0.94407	0.983842	1.06026	0.815297	0.87159	0.869849	1.03671	0.989687	0.973604	1.06266	0.916651	1.00391	0.881254	1.01399	0.914821
NA	NA	A144006-101	1423.54	0.203717	9	995		1	1.02088	1	1.0547	0.892525	1	0.977563	0.900653		0.0679196	0.0212058	0.0600738	0.0705391	0.00607385	0.0675846	0.0147116	0.0454348		0.93208	1.06792	0.9804	1.05207	1.03018	0.970409	1.11564	0.913949	0.984161	1.12524	0.898429	0.880378	0.898767	1.11961	0.994711	0.885674	1.00697	0.962088	0.963629	0.816672	0.9727	0.912587
NA	NA	A145008-101	1447.39	0.317813	11	940		1	0.885835	1	0.853504	0.880861	1	1.10252	1.03991		0.0364987	0.131846	0.147106	0.0438289	0.0617258	0.0215454	0.0760622	0.178243		0.963501	1.0365	0.627112	0.97107	1.05932	0.762763	1.26931	0.967923	0.809675	0.897333	0.790849	0.999035	0.852699	1.03864	0.964157	0.997208	1.13105	1.21766	0.958846	1.31239	1.10275	0.704604
Glucopyranose	Glucopyranose [-H20] (4TMS)	A177004-101	1755.94	0.0290443	22	999		1	0.622783	1	0.873783	0.835803	1	1.03583	1.00857		0.0617473	0.0604131	0.0324142	0.0662812	0.129168	0.0837142	0.083498	0.0647335		1.06175	0.938253	0.515984	0.725119	0.627247	1.00323	0.942313	1.05446	0.807502	0.940064	0.58537	0.906105	1.01593	1.14737	0.995126	0.857501	1.1932	0.90876	1.00552	1.1356	0.966686	0.923415
NA	NA	A184004-101	1831.79	0.411619	9	988		1	0.957557	1	0.933821	0.81796	1	0.624984	0.637297		0.0743775	0.10568	0.125854	0.00748716	0.119032	0.163837	0.0514963	0.0772318		1.07438	0.925623	0.746198	1.06333	1.06314	0.755888	1.06891	1.1752	0.926333	0.941308	0.584905	0.976555	0.892421	1.31283	0.928046	0.759129	0.719617	0.612868	0.542467	0.72087	0.708008	0.483012
NA	NA	A203004-101	2012.18	0.0238547	7	990		1	0.829813	1	0.770786	0.779729	1	1.07752	0.907925		0.0106135	0.073956	0.140286	0.036546	0.0627311	0.084886	0.0534971	0.0744823		1.01061	0.989386	0.768984	0.97699	0.743466	0.768832	0.977885	1.25328	0.73424	0.807332	0.654784	0.852053	0.83235	1.16572	0.949081	0.885201	1.17216	1.07341	0.986977	0.993244	0.971016	0.759514
[926; Galactosylglycerol (6TMS)]	NA	A231002-101	2298.8	0.133548	24	997		1	0.95615	1	1.15444	0.99806	1	0.776393	0.504064		0.0377678	0.0692996	0.203179	0.011385	0.0832132	0.202208	0.0806426	0.0280062		1.03777	0.962232	0.933918	1.08574	0.84879	0.632366	1.03389	1.33375	1.14305	1.16582	0.834215	1.10527	1.0547	1.40265	0.831333	0.766013	0.935282	0.720937	0.672959	0.448132	0.534631	0.529428
NA	NA	A311002-101	3098.96	0.36238	18	997		1	0.777349	1	0.696283	0.84706	1	1.02211	1.01951		0.00951955	0.0744691	0.176364	0.112954	0.132566	0.0829637	0.18786	0.0770691		1.00952	0.99048	0.678705	0.923309	0.730033	0.713531	0.965008	1.32146	0.583329	0.809236	0.601436	1.05632	0.883427	1.13871	1.00951	0.851784	1.3839	0.928996	0.753436	1.16612	0.987414	0.904997
MSTs = Mass Spectral Tags, i.e., expected but yet non-identified analytes
** background subtraction may be required
*** represents the sum of the metabolites
n. d. (not detectable)

## Sheet: Sheet3
Metabolite	WT 1	sll1349	WT 2	slr1762_slr0586	slr1762_sll1349	WT 3	sll1349_slr0458	slr1762_slr0586_sll1349
Phosphoric acid	1	0.799855	1	0.79746	0.927794	1	1.23823	1.01094
Glycolic acid-2-phosphate	1	0.84155	1	1.64598	2.09758	1	0.943745	1.45388
Phosphoenolpyruvic acid	1	1.38786	1	0.846528	0.924672	1	0.923642	0.968617
Glycerol-3-phosphate	1	1.07191	1	0.232073	0.414747	1	0.814848	1.65816
Glyceric acid-2-phosphate	1	1.34457	1	0.739255	0.787949	1	0.904701	0.95106
Glyceric acid-3-phosphate	1	1.10888	1	0.889892	0.906763	1	1.10913	1.07827
Glucose-6-phosphate	1		1	1.728	2.36828	1	1.24961	0.911737
